# Supplementary material for: Karyosystematics and molecular taxonomy of the anomalous blue butterflies (Lepidoptera, Lycaenidae) from the Balkan Peninsula
Source: Comp Cytogenet. 2016 Dec 20;10(5):1–85. doi: 10.3897/CompCytogen.v10i5.10944 (PMC5220643; doi:10.3897/CompCytogen.v10i5.10944)
Supplement: XML Treatment for Polyommatus (Agrodiaetus) timfristos [file CompCytogen.v10i5.10944-treatment1.xml]

<!DOCTYPE tp:taxon-treatment
  PUBLIC "-//TaxonX//DTD Taxonomic Treatment Publishing DTD v0 20100105//EN" "tax-treatment-NSO.dtd">
<tp:taxon-treatment xmlns:tp="http://www.plazi.org/taxpub"><tp:treatment-meta><kwd-group><label>Taxon classification</label><kwd><named-content content-type="kingdom">Animalia</named-content></kwd><kwd><named-content content-type="order">Lepidoptera</named-content></kwd><kwd><named-content content-type="family">Lycaenidae</named-content></kwd></kwd-group><mixed-citation publication-type="journal"><person-group><name><surname>Vishnevskaya</surname><given-names>Maria S.</given-names></name><name><surname>Saifitdinova</surname><given-names>Alsu F.</given-names></name><name><surname>Lukhtanov</surname><given-names>Vladimir A.</given-names></name></person-group><article-title>Karyosystematics and molecular taxonomy of the anomalous blue butterflies (<tp:taxon-name><tp:taxon-name-part taxon-name-part-type="order">Lepidoptera</tp:taxon-name-part></tp:taxon-name>, <tp:taxon-name><tp:taxon-name-part taxon-name-part-type="family">Lycaenidae</tp:taxon-name-part></tp:taxon-name>) from the Balkan Peninsula</article-title><source>Comp Cytogenet</source><day>20</day><month>12</month><year>2016</year><volume>10</volume><issue>5</issue><fpage>1</fpage><lpage>85</lpage><pub-id pub-id-type="doi">10.3897/CompCytogen.v10i5.10944</pub-id></mixed-citation></tp:treatment-meta><tp:nomenclature><tp:taxon-name>
            <tp:taxon-name-part taxon-name-part-type="genus">Polyommatus</tp:taxon-name-part>
            (<tp:taxon-name-part taxon-name-part-type="subgenus">Agrodiaetus</tp:taxon-name-part>)
            <tp:taxon-name-part taxon-name-part-type="species">timfristos</tp:taxon-name-part>
            <object-id xmlns:xlink="http://www.w3.org/1999/xlink" content-type="zoobank" xlink:type="simple">http://zoobank.org/58B77480-1FD0-423B-8FF9-BF39E79F177C</object-id>
          </tp:taxon-name><tp:taxon-authority>Lukhtanov, Vishnevskaya &amp; Shapoval</tp:taxon-authority><tp:taxon-status xmlns:xlink="http://www.w3.org/1999/xlink" xlink:type="simple">sp. n.</tp:taxon-status></tp:nomenclature><tp:treatment-sec sec-type="material" id="SECID0EAYBM"><title>Holotype</title><p>(Fig. <xref ref-type="fig" rid="F16">16h</xref>). male, field code LR-08-247, GenBank accession number <ext-link xmlns:xlink="http://www.w3.org/1999/xlink" ext-link-type="gen" xlink:href="KY066725" xlink:type="simple">KY066725</ext-link> for <italic><abbrev xmlns:xlink="http://www.w3.org/1999/xlink" xlink:title="cytochrome c oxidase I" id="ABBRID0EQYBM" xlink:type="simple">COI</abbrev></italic> and <ext-link xmlns:xlink="http://www.w3.org/1999/xlink" ext-link-type="gen" xlink:href="KY081279" xlink:type="simple">KY081279</ext-link> for <italic><abbrev xmlns:xlink="http://www.w3.org/1999/xlink" xlink:title="internal transcribed spacer 2" id="ABBRID0EZYBM" xlink:type="simple">ITS2</abbrev></italic>; Greece, Timfristos Mt, Karpenisi, <named-content xmlns:xlink="http://www.w3.org/1999/xlink" content-type="dwc:verbatimCoordinates" xlink:type="simple"><named-content content-type="geo-json" specific-use="{&#34;type&#34;:&#34;Point&#34;,&#34;coordinates&#34;:[21.793417,38.924333]}" id="NCID0E6YBM" xlink:type="simple">38°55.460'N; 21°47.605 E</named-content></named-content>, 1270 m, 20 July 2008, V.A. Lukhtanov and N.A. Shapoval leg., deposited in Zoological Institute of the Russian Academy of Science (St. Petersburg).</p><p>
            <bold><abbrev xmlns:xlink="http://www.w3.org/1999/xlink" xlink:title="cytochrome c oxidase I" id="ABBRID0EHZBM" xlink:type="simple">COI</abbrev> barcode sequence of the holotype</bold>, 657 base pairs.</p><p>
            <styled-content style="word-break: break-all; word-wrap: break-word;">ACATTATATTTTATTTTTGGAATTTGAGCAGGAATAGTAGGAACATCTCTAAGAATTTTAATTCGTATGGAATTAAGAACTCCTGGATCCTTAATTGGAAATGATCAAATTTATAATACTATTGTTACAGCCCATGCATTTATTATAATTTTTTTTATGGTTATACCTATTATAATTGGAGGATTTGGTAACTGATTAGTTCCCTTAATATTAGGAGCACCTGATATAGCTTTTCCACGATTAAATAATATGAGATTTTGATTATTACCGCCATCATTAATACTACTAATTTCTAGAAGAATTGTAGAAAATGGAGCAGGAACAGGATGAACAGTTTACCCCCCACTTTCATCAAATATTGCACATGGAGGATCATCTGTAGATTTAGCAATTTTCTCTCTTCATTTAGCGGGAATTTCTTCAATTTTAGGAGCAATTAATTTTATTACAACTATCATTAATATACGAGTAAATAATTTATCTTTTGATCAAATATCATTATTTATTTGAGCAGTGGGAATTACAGCATTATTATTACTTTTATCATTGCCTGTATTAGCTGGGGCAATTACCATATTATTAACAGATCGAAATCTTAATACCTCATTCTTTGACCCAGCTGGTGGAGGAGATCCAATTTTATATCAACATTTATTT</styled-content>
          </p><p>Haploid chromosome number of the holotype n=38 (Fig. <xref ref-type="fig" rid="F4">4c</xref>).</p></tp:treatment-sec><tp:treatment-sec sec-type="material" id="SECID0EWZBM"><title>Paratypes.</title><p>Four males, field codes LR-08-255, LR-08-258, LR-08-273, LR-08-274, forewing length 17–18 mm, the same data as holotype. Male: field code LR-08-205, Greece, Parnassos, <named-content xmlns:xlink="http://www.w3.org/1999/xlink" content-type="dwc:verbatimCoordinates" xlink:type="simple"><named-content content-type="geo-json" specific-use="{&#34;type&#34;:&#34;Point&#34;,&#34;coordinates&#34;:[22.571667,38.555183]}" id="NCID0E6ZBM" xlink:type="simple">38°33.311'N; 22°34.300 E</named-content></named-content>, 1750 m, 19 July 2008, V.A. Lukhtanov and N.A.Shapoval leg. Five females: forewing length 15–16 mm; Greece, Timfristos Mt, Karpenisi, <named-content xmlns:xlink="http://www.w3.org/1999/xlink" content-type="dwc:verbatimCoordinates" xlink:type="simple"><named-content content-type="geo-json" specific-use="{&#34;type&#34;:&#34;Point&#34;,&#34;coordinates&#34;:[21.807667,38.925900]}" id="NCID0EH1BM" xlink:type="simple">38°55.554'N; 21°48.460 E</named-content></named-content>, 1490 m, 21 July 2008, V.A. Lukhtanov and N.A. Shapoval leg. Two females: forewing length 14.5–15.5 mm; Greece, Parnassos, <named-content xmlns:xlink="http://www.w3.org/1999/xlink" content-type="dwc:verbatimCoordinates" xlink:type="simple"><named-content content-type="geo-json" specific-use="{&#34;type&#34;:&#34;Point&#34;,&#34;coordinates&#34;:[22.571667,38.555183]}" id="NCID0EP1BM" xlink:type="simple">38°33.311'N; 22°34.300 E</named-content></named-content>, 1750 m, 19 July 2008, V.A. Lukhtanov and N.A. Shapoval leg.. All paratypes are deposited in Zoological Institute of the Russian Academy of Science (St. Petersburg).</p></tp:treatment-sec><tp:treatment-sec sec-type="description" id="SECID0EU1BM"><title>Males</title><p>(Fig. <xref ref-type="fig" rid="F16">16d–i</xref>). Forewing length 16.2–18.2 mm. Upperside: ground color completely brown. Discoidal, submarginal and antemarginal marking absent on both fore- and hindwings. Forewings with a developed sex brand and scaletuft. Fringe brown as ground color.</p><p>Underside: ground color light brown with yellowish coffee-milk tint. Greenish blue basal suffusion very slight, nearly lacking. One basal black spot is present only on hindwings. Discoidal black spot is present on the forewings, but can be slightly seen on the hindwings (absent or vestigial). Postdiscal black ocelli are encircled by a whitish border. They are prominent on the forewings, forming a strongly curved row. Postdiscal black ocelli on the hindwing small. Submarginal and antemarginal mark<!--PageBreak-->ing is absent on the forewings, and absent or vestigial on the hindwings. White streak on hindwings clearly visible. In one specimen the white streak is vestigial, in one the white streak is almost absent (can be slightly distinguished), and in one specimen there is an additional short streak between postdiscal and submarginal areas of the wing, straight under the main white streak. Fringe brown, slightly darker than the underside ground color.</p><p>Genitalia: the male genitalia have a structure typical for other species of the subgenus <tp:taxon-name><tp:taxon-name-part taxon-name-part-type="subgenus">Agrodiaetus</tp:taxon-name-part></tp:taxon-name> (Coutsis, 1986).</p></tp:treatment-sec><tp:treatment-sec sec-type="description" id="SECID0EK2BM"><title>Females</title><p>(Fig. <xref ref-type="fig" rid="F17">17a–g</xref>). Forewing length 15.8–17.5 mm.Upperside: ground color as in males, but lighter dark brown and without sex brand and scaletuft. Fringe greyish brown. Underside: ground color and general design as in males but fringes lighter-colored. Greenish blue basal suffusion almost invisible. White streak on hindwing underside is present in all paratypes and demonstrates a variable level of reduction.</p><fig id="F17" position="float" orientation="portrait"><label>Figure 17.</label><caption><p>Paratypes of <italic><tp:taxon-name><tp:taxon-name-part taxon-name-part-type="genus">Polyommatus</tp:taxon-name-part> <tp:taxon-name-part taxon-name-part-type="species">timfristos</tp:taxon-name-part></tp:taxon-name></italic> sp. n. (females). <bold>a, b</bold> samples from Parnassos Mt <bold>c–g</bold> samples from Timfristos Mt.</p></caption><graphic xmlns:xlink="http://www.w3.org/1999/xlink" xlink:href="CompCytogen-010-001-g017.jpg" position="float" orientation="portrait" xlink:type="simple" id="oo_115750.jpg"/></fig></tp:treatment-sec><tp:treatment-sec sec-type="diagnosis" id="SECID0EP3BM"><title>Diagnosis.</title><p>
            <italic><tp:taxon-name><tp:taxon-name-part taxon-name-part-type="genus">Polyommatus</tp:taxon-name-part> <tp:taxon-name-part taxon-name-part-type="species">timfristos</tp:taxon-name-part></tp:taxon-name></italic> (n=38) differs by at least three fixed chromosome fusions/fissions from the most closely related and allopatric <italic><tp:taxon-name><tp:taxon-name-part taxon-name-part-type="genus">Polyommatus</tp:taxon-name-part> <tp:taxon-name-part taxon-name-part-type="species">orphicus</tp:taxon-name-part> <tp:taxon-name-part taxon-name-part-type="subspecies">orphicus</tp:taxon-name-part></tp:taxon-name></italic> and <italic><tp:taxon-name><tp:taxon-name-part taxon-name-part-type="genus">Polyommatus</tp:taxon-name-part> <tp:taxon-name-part taxon-name-part-type="species">orphicus</tp:taxon-name-part> <tp:taxon-name-part taxon-name-part-type="subspecies">eleniae</tp:taxon-name-part></tp:taxon-name></italic> (n=41-42). <italic><tp:taxon-name><tp:taxon-name-part taxon-name-part-type="genus">Polyommatus</tp:taxon-name-part> <tp:taxon-name-part taxon-name-part-type="species">timfristos</tp:taxon-name-part></tp:taxon-name></italic> (n=38) differs by at least nine fixed chromosome fusions/fissions from allopatric <italic><tp:taxon-name><tp:taxon-name-part taxon-name-part-type="genus">Polyommatus</tp:taxon-name-part> <tp:taxon-name-part taxon-name-part-type="species">aroaniensis</tp:taxon-name-part></tp:taxon-name></italic> (n=47). From the closely related <italic><tp:taxon-name><tp:taxon-name-part taxon-name-part-type="genus">Polyommatus</tp:taxon-name-part> <tp:taxon-name-part taxon-name-part-type="species">orphicus</tp:taxon-name-part></tp:taxon-name></italic> and <italic><tp:taxon-name><tp:taxon-name-part taxon-name-part-type="genus">Polyommatus</tp:taxon-name-part> <tp:taxon-name-part taxon-name-part-type="species">aroaniensis</tp:taxon-name-part></tp:taxon-name></italic>, <italic><tp:taxon-name><tp:taxon-name-part taxon-name-part-type="genus">Polyommatus</tp:taxon-name-part> <tp:taxon-name-part taxon-name-part-type="species">timfristos</tp:taxon-name-part></tp:taxon-name></italic> differs also by a number of nucleotide substitutions within the studied 657-bp fragment of the mitochondrial <italic><abbrev xmlns:xlink="http://www.w3.org/1999/xlink" xlink:title="cytochrome c oxidase I" id="ABBRID0EM6BM" xlink:type="simple">COI</abbrev></italic> gene.</p><!--PageBreak--><p>The chromosome number in <italic><tp:taxon-name><tp:taxon-name-part taxon-name-part-type="genus">Polyommatus</tp:taxon-name-part> <tp:taxon-name-part taxon-name-part-type="species">timfristos</tp:taxon-name-part></tp:taxon-name></italic> (n=38) is similar (but not identical) to that found in <italic><tp:taxon-name><tp:taxon-name-part taxon-name-part-type="genus">Polyommatus</tp:taxon-name-part> <tp:taxon-name-part taxon-name-part-type="species">humedasae</tp:taxon-name-part></tp:taxon-name></italic> (n=39, <xref ref-type="bibr" rid="B101">Vila et al. 2010</xref>). However, we are not sure that these karyotypes are related in their origin because they are not found in proximity and separated by an area where <italic><tp:taxon-name><tp:taxon-name-part taxon-name-part-type="genus">Polyommatus</tp:taxon-name-part> <tp:taxon-name-part taxon-name-part-type="species">orphicus</tp:taxon-name-part></tp:taxon-name></italic> with n=41-42 is distributed. With respect to <italic><abbrev xmlns:xlink="http://www.w3.org/1999/xlink" xlink:title="cytochrome c oxidase I" id="ABBRID0EVACM" xlink:type="simple">COI</abbrev></italic> barcodes, the pair <italic><tp:taxon-name><tp:taxon-name-part taxon-name-part-type="genus">Polyommatus</tp:taxon-name-part> <tp:taxon-name-part taxon-name-part-type="species">timfristos</tp:taxon-name-part></tp:taxon-name></italic>/<italic><tp:taxon-name><tp:taxon-name-part taxon-name-part-type="genus">Polyommatus</tp:taxon-name-part> <tp:taxon-name-part taxon-name-part-type="species">humedasae</tp:taxon-name-part></tp:taxon-name></italic> is more differentiated than pairs <italic><tp:taxon-name><tp:taxon-name-part taxon-name-part-type="genus">Polyommatus</tp:taxon-name-part> <tp:taxon-name-part taxon-name-part-type="species">timfristos</tp:taxon-name-part></tp:taxon-name></italic>/<italic><tp:taxon-name><tp:taxon-name-part taxon-name-part-type="genus">Polyommatus</tp:taxon-name-part> <tp:taxon-name-part taxon-name-part-type="species">aroaniensis</tp:taxon-name-part></tp:taxon-name></italic> and <italic><tp:taxon-name><tp:taxon-name-part taxon-name-part-type="genus">Polyommatus</tp:taxon-name-part> <tp:taxon-name-part taxon-name-part-type="species">timfristos</tp:taxon-name-part></tp:taxon-name></italic>/<italic><tp:taxon-name><tp:taxon-name-part taxon-name-part-type="genus">Polyommatus</tp:taxon-name-part> <tp:taxon-name-part taxon-name-part-type="species">orphicus</tp:taxon-name-part></tp:taxon-name></italic>.</p><p>From sympatric and syntopic <italic><tp:taxon-name><tp:taxon-name-part taxon-name-part-type="genus">Polyommatus</tp:taxon-name-part> <tp:taxon-name-part taxon-name-part-type="species">ripartii</tp:taxon-name-part> <tp:taxon-name-part taxon-name-part-type="subspecies">pelopi</tp:taxon-name-part></tp:taxon-name></italic> the new species can usually be distinguished by the absence of submarginal marking and strong reduction of greenish blue basal suffusion. These characteristics are usually (but not always) better expressed in <italic><tp:taxon-name><tp:taxon-name-part taxon-name-part-type="genus">Polyommatus</tp:taxon-name-part> <tp:taxon-name-part taxon-name-part-type="species">ripartii</tp:taxon-name-part> <tp:taxon-name-part taxon-name-part-type="subspecies">pelopi</tp:taxon-name-part></tp:taxon-name></italic> specimens. In doubtful cases, the separation is only possible on the base of chromosomal and molecular markers since these species are different: the chromosome number of <italic><tp:taxon-name><tp:taxon-name-part taxon-name-part-type="genus">Polyommatus</tp:taxon-name-part> <tp:taxon-name-part taxon-name-part-type="species">ripartii</tp:taxon-name-part> <tp:taxon-name-part taxon-name-part-type="subspecies">pelopi</tp:taxon-name-part></tp:taxon-name></italic> is n=90; they also have fixed differences in 33 positions within the studied 657-bp fragment of <italic><abbrev xmlns:xlink="http://www.w3.org/1999/xlink" xlink:title="cytochrome c oxidase I" id="ABBRID0E5DCM" xlink:type="simple">COI</abbrev></italic> gene.</p></tp:treatment-sec><tp:treatment-sec sec-type="ecology" id="SECID0EBECM"><title>Ecology.</title><p>
            <italic><tp:taxon-name><tp:taxon-name-part taxon-name-part-type="genus">Polyommatus</tp:taxon-name-part> <tp:taxon-name-part taxon-name-part-type="species">timfristos</tp:taxon-name-part></tp:taxon-name></italic> sp. n. inhabits xerothermic and xeromontane localities and dry meadows from 1200 to 1800 m altitude (Figs <xref ref-type="fig" rid="F32">32</xref>–<xref ref-type="fig" rid="F35">35</xref>). It was found in complete syntopy with <italic><tp:taxon-name><tp:taxon-name-part taxon-name-part-type="genus">Polyommatus</tp:taxon-name-part> <tp:taxon-name-part taxon-name-part-type="species">ripartii</tp:taxon-name-part> <tp:taxon-name-part taxon-name-part-type="subspecies">pelopi</tp:taxon-name-part></tp:taxon-name></italic> and <italic><tp:taxon-name><tp:taxon-name-part taxon-name-part-type="genus">Polyommatus</tp:taxon-name-part> <tp:taxon-name-part taxon-name-part-type="species">admetus</tp:taxon-name-part></tp:taxon-name></italic>.</p></tp:treatment-sec><tp:treatment-sec sec-type="etymology" id="SECID0EQFCM"><title>Etymology.</title><p>Timfristos is a mountain in the eastern part of Evrytania and the western part of Phthiotis in Central Greece. The name is a noun.</p></tp:treatment-sec><tp:treatment-sec><!--Section generated to contain objects referenced in tp:taxon-treatment.--><fig id="F16" position="float" orientation="portrait"><label>Figure 16.</label><caption><p>The coloration and wing pattern of <italic><tp:taxon-name><tp:taxon-name-part taxon-name-part-type="genus">Polyommatus</tp:taxon-name-part> <tp:taxon-name-part taxon-name-part-type="species">ripartii</tp:taxon-name-part> <tp:taxon-name-part taxon-name-part-type="subspecies">pelopi</tp:taxon-name-part></tp:taxon-name></italic>, <italic><tp:taxon-name><tp:taxon-name-part taxon-name-part-type="genus">Polyommatus</tp:taxon-name-part> <tp:taxon-name-part taxon-name-part-type="species">timfristos</tp:taxon-name-part></tp:taxon-name></italic> sp. n. and <italic><tp:taxon-name><tp:taxon-name-part taxon-name-part-type="genus">Polyommatus</tp:taxon-name-part> <tp:taxon-name-part taxon-name-part-type="species">aroaniensis</tp:taxon-name-part></tp:taxon-name></italic>. The letters correspond to the following sample numbers: <bold>a</bold> LR-08-D549 <bold>b</bold> LR-08-551 <bold>c</bold> LR-08-571 <bold>d</bold> LR-08-273 <bold>e</bold> LR-08-205 <bold>f</bold> LR-08-274 upperside and underside <bold>g</bold> LR-08-258 <bold>h</bold> LR-08-247 (Holotype) <bold>i</bold> LR-08-255 <bold>j</bold> LR-08-102 upperside and underside. White postdiscal streak between discal spot and submarginal marking on the forewing underside is shown by arrow. Bar = 10 mm.</p></caption><graphic xmlns:xlink="http://www.w3.org/1999/xlink" xlink:href="CompCytogen-010-001-g016.jpg" position="float" orientation="portrait" xlink:type="simple" id="oo_115749.jpg"/></fig><fig id="F4" position="float" orientation="portrait"><label>Figure 4.</label><caption><p>
          <tp:taxon-name><tp:taxon-name-part taxon-name-part-type="genus">Polyommatus</tp:taxon-name-part> (<tp:taxon-name-part taxon-name-part-type="subgenus">Agrodiaetus</tp:taxon-name-part>) <tp:taxon-name-part taxon-name-part-type="species">timfristos</tp:taxon-name-part></tp:taxon-name> karyotypes. Bar = 10 µ. <bold>a</bold> <italic><tp:taxon-name><tp:taxon-name-part taxon-name-part-type="genus">Polyommatus</tp:taxon-name-part> <tp:taxon-name-part taxon-name-part-type="species">timfristos</tp:taxon-name-part></tp:taxon-name></italic>, sample LR08D205, Central Greece, Parnassos, first prometaphase of meiosis, n=38 <bold>b</bold> <italic><tp:taxon-name><tp:taxon-name-part taxon-name-part-type="genus">Polyommatus</tp:taxon-name-part> <tp:taxon-name-part taxon-name-part-type="species">timfristos</tp:taxon-name-part></tp:taxon-name></italic>, sample LR08D205, Central Greece, Parnassos, <abbrev xmlns:xlink="http://www.w3.org/1999/xlink" xlink:title="metaphase I" id="ABBRID0ETBGK" xlink:type="simple">MI</abbrev>, n=38 <bold>c</bold> <italic><tp:taxon-name><tp:taxon-name-part taxon-name-part-type="genus">Polyommatus</tp:taxon-name-part> <tp:taxon-name-part taxon-name-part-type="species">timfristos</tp:taxon-name-part></tp:taxon-name></italic>, holotype, sample LR08D247, Central Greece, Timfristos, <abbrev xmlns:xlink="http://www.w3.org/1999/xlink" xlink:title="metaphase I" id="ABBRID0ECCGK" xlink:type="simple">MI</abbrev>, n=38 <bold>d</bold> <italic><tp:taxon-name><tp:taxon-name-part taxon-name-part-type="genus">Polyommatus</tp:taxon-name-part> <tp:taxon-name-part taxon-name-part-type="species">timfristos</tp:taxon-name-part></tp:taxon-name></italic>, sample LR08D255, Central Greece, Timfristos, <abbrev xmlns:xlink="http://www.w3.org/1999/xlink" xlink:title="metaphase I" id="ABBRID0ERCGK" xlink:type="simple">MI</abbrev>, n=38 <bold>e</bold> <italic><tp:taxon-name><tp:taxon-name-part taxon-name-part-type="genus">Polyommatus</tp:taxon-name-part> <tp:taxon-name-part taxon-name-part-type="species">timfristos</tp:taxon-name-part></tp:taxon-name></italic>, sample LR08D258, Central Greece, Timfristos, <abbrev xmlns:xlink="http://www.w3.org/1999/xlink" xlink:title="metaphase I" id="ABBRID0EADGK" xlink:type="simple">MI</abbrev>, n=38 <bold>f</bold> <italic><tp:taxon-name><tp:taxon-name-part taxon-name-part-type="genus">Polyommatus</tp:taxon-name-part> <tp:taxon-name-part taxon-name-part-type="species">timfristos</tp:taxon-name-part></tp:taxon-name></italic>, sample LR08D258, Central Greece, Timfristos, <abbrev xmlns:xlink="http://www.w3.org/1999/xlink" xlink:title="metaphase I" id="ABBRID0EPDGK" xlink:type="simple">MI</abbrev>, n=38 <bold>g</bold> <italic><tp:taxon-name><tp:taxon-name-part taxon-name-part-type="genus">Polyommatus</tp:taxon-name-part> <tp:taxon-name-part taxon-name-part-type="species">timfristos</tp:taxon-name-part></tp:taxon-name></italic>, sample LR08D273, Central Greece, Timfristos, <abbrev xmlns:xlink="http://www.w3.org/1999/xlink" xlink:title="metaphase I" id="ABBRID0E5DGK" xlink:type="simple">MI</abbrev>, n=38 <bold>h</bold> <italic><tp:taxon-name><tp:taxon-name-part taxon-name-part-type="genus">Polyommatus</tp:taxon-name-part> <tp:taxon-name-part taxon-name-part-type="species">timfristos</tp:taxon-name-part></tp:taxon-name></italic>, sample LR08D274, Central Greece, Timfristos, <abbrev xmlns:xlink="http://www.w3.org/1999/xlink" xlink:title="metaphase II" id="ABBRID0ENEGK" xlink:type="simple">MII</abbrev>, n=38.</p></caption><graphic xmlns:xlink="http://www.w3.org/1999/xlink" xlink:href="CompCytogen-010-001-g004.jpg" position="float" orientation="portrait" xlink:type="simple" id="oo_115736.jpg"/></fig><fig id="F32" position="float" orientation="portrait"><label>Figure 32.</label><caption><p>Habitat of <italic><tp:taxon-name><tp:taxon-name-part taxon-name-part-type="genus">Polyommatus</tp:taxon-name-part> <tp:taxon-name-part taxon-name-part-type="species">timfristos</tp:taxon-name-part></tp:taxon-name></italic>. Central Greece, Mt. Timfristos, near Karpenisi, 1200 m, 20 July 2008. Photo by V.A. Lukhtanov.</p></caption><graphic xmlns:xlink="http://www.w3.org/1999/xlink" xlink:href="CompCytogen-010-001-g032.jpg" position="float" orientation="portrait" xlink:type="simple" id="oo_115769.jpg"/></fig><fig id="F35" position="float" orientation="portrait"><label>Figure 35.</label><caption><p>Habitat of <italic><tp:taxon-name><tp:taxon-name-part taxon-name-part-type="genus">Polyommatus</tp:taxon-name-part> <tp:taxon-name-part taxon-name-part-type="species">timfristos</tp:taxon-name-part></tp:taxon-name></italic>. Central Greece, Mt. Parnassos, 19 July 2008. Photo by V.A. Lukhtanov.</p></caption><graphic xmlns:xlink="http://www.w3.org/1999/xlink" xlink:href="CompCytogen-010-001-g035.jpg" position="float" orientation="portrait" xlink:type="simple" id="oo_115775.jpg"/></fig></tp:treatment-sec><ref-list><ref id="B101"><mixed-citation xmlns:xlink="http://www.w3.org/1999/xlink" xlink:type="simple">
          <person-group><name name-style="western"><surname>Vila</surname><given-names>R</given-names></name><name name-style="western"><surname>Lukhtanov</surname><given-names>VA</given-names></name><name name-style="western"><surname>Talavera</surname><given-names>G</given-names></name><name name-style="western"><surname>Gil-T</surname><given-names>F</given-names></name><name name-style="western"><surname>Pierce</surname><given-names>NE</given-names></name></person-group> (<year>2010</year>) <article-title>How common are dot–like distribution ranges? Taxonomical oversplitting in Western European <italic><tp:taxon-name><tp:taxon-name-part taxon-name-part-type="subgenus">Agrodiaetus</tp:taxon-name-part></tp:taxon-name></italic> (<tp:taxon-name><tp:taxon-name-part taxon-name-part-type="order">Lepidoptera</tp:taxon-name-part></tp:taxon-name>, <tp:taxon-name><tp:taxon-name-part taxon-name-part-type="family">Lycaenidae</tp:taxon-name-part></tp:taxon-name>) revealed by chromosomal and molecular markers.</article-title> <source>Biological Journal of the Linnean Society</source> <volume>101</volume>: <fpage>130</fpage>–<lpage>154</lpage>. <ext-link xlink:type="simple" ext-link-type="doi" xlink:href="10.1111/j.1095-8312.2010.01481.x">https://doi.org/10.1111/j.1095-8312.2010.01481.x</ext-link></mixed-citation></ref></ref-list></tp:taxon-treatment>
